# Supplementary material for: Lipid Nanoparticles Traverse Non-Corneal Path to Reach the Posterior Eye Segment: In Vivo Evidence
Source: Molecules. 2021 Aug 2;26(15):4673. doi: 10.3390/molecules26154673 (PMC8347557; doi:10.3390/molecules26154673)
Supplement: Supplementary file 1 [file molecules-26-04673-s001.zip]

Archive with 1 entries (1 files):
- molecules-1316393-supplementary.pdf
